# Supplementary material for: Characterization of Aeromonas Isolates from Ornamental Fish: Species, Virulence Genes, and Antimicrobial Susceptibility
Source: Microorganisms. 2024 Jan 16;12(1):176. doi: 10.3390/microorganisms12010176 (PMC10819562; doi:10.3390/microorganisms12010176)
Supplement: Supplementary file 1 [file microorganisms-12-00176-s001.zip]

Archive with 1 entries (1 files):
- microorganisms-2813986-supplementary.pdf
